# Supplementary material for: ﻿Pezizomycotina species associated with rotten plant materials in Guizhou Province, China
Source: MycoKeys. 2024 Jun 27;106:265–85. doi: 10.3897/mycokeys.106.125920 (PMC11224676; doi:10.3897/mycokeys.106.125920)
Supplement: XML Treatment for Peglionia falcata [file mycokeys.106.125920-treatment1.xml]

<!DOCTYPE tp:taxon-treatment
  PUBLIC "-//TaxonX//DTD Taxonomic Treatment Publishing DTD v0 20100105//EN" "tax-treatment-NSO.dtd">
<tp:taxon-treatment xmlns:tp="http://www.plazi.org/taxpub"><tp:treatment-meta><kwd-group><label>Taxon classification</label><kwd>
                <named-content content-type="kingdom">Fungi</named-content>
              </kwd><kwd>
                <named-content content-type="order">Xylariales</named-content>
              </kwd><kwd>
                <named-content content-type="family">Microdochiaceae</named-content>
              </kwd></kwd-group><mixed-citation publication-type="journal"><person-group><name><surname>Fu</surname><given-names>Shamin</given-names></name><name><surname>Sun</surname><given-names>Jing-E</given-names></name><name><surname>Tarafder</surname><given-names>Entaj</given-names></name><name><surname>Wijayawardene</surname><given-names>Nalin N.</given-names></name><name><surname>Hu</surname><given-names>Yan</given-names></name><name><surname>Wang</surname><given-names>Yong</given-names></name><name><surname>Li</surname><given-names>Yan</given-names></name></person-group><article-title>﻿<tp:taxon-name><tp:taxon-name-part taxon-name-part-type="subphylum">Pezizomycotina</tp:taxon-name-part></tp:taxon-name> species associated with rotten plant materials in Guizhou Province, China</article-title><source>MycoKeys</source><day>27</day><month>06</month><year>2024</year><volume>106</volume><fpage>265</fpage><lpage>285</lpage><pub-id pub-id-type="doi">10.3897/mycokeys.106.125920</pub-id></mixed-citation></tp:treatment-meta><tp:nomenclature><label>﻿</label><tp:taxon-name>
              <object-id xmlns:xlink="http://www.w3.org/1999/xlink" content-type="arpha" xlink:type="simple">974A76F0-EFC1-50B7-AC9C-FF1C601CA005</object-id>
              <tp:taxon-name-part taxon-name-part-type="genus" reg="Peglionia">Peglionia</tp:taxon-name-part>
              <tp:taxon-name-part taxon-name-part-type="species" reg="falcata">falcata</tp:taxon-name-part>
              <object-id xmlns:xlink="http://www.w3.org/1999/xlink" content-type="mycobank" xlink:type="simple">854204</object-id>
              <object-id xmlns:xlink="http://www.w3.org/1999/xlink" xlink:type="simple">Facesoffungi Number: FoF15890</object-id>
            </tp:taxon-name><tp:taxon-authority>S.M. Fu &amp; Yong Wang bis</tp:taxon-authority><tp:taxon-status xmlns:xlink="http://www.w3.org/1999/xlink" xlink:type="simple">sp. nov.</tp:taxon-status><xref ref-type="fig" rid="F4">Fig. 4</xref></tp:nomenclature><tp:treatment-sec sec-type="etymology" id="SECID0ES3CK"><title>Etymology.</title><p>In reference to the fungus, which produced falcate conidia.</p></tp:treatment-sec><tp:treatment-sec sec-type="diagnosis" id="SECID0EX3CK"><title>Diagnosis.</title><p><italic><tp:taxon-name><tp:taxon-name-part taxon-name-part-type="genus" reg="Peglionia">Peglionia</tp:taxon-name-part><tp:taxon-name-part taxon-name-part-type="species" reg="falcata">falcata</tp:taxon-name-part></tp:taxon-name></italic> is characterised by dry falcate meriform spores (24.1 × 2.9 μm; L/W = 8.005).</p><fig id="F4" position="float" orientation="portrait"><object-id xmlns:xlink="http://www.w3.org/1999/xlink" content-type="doi" xlink:type="simple">10.3897/mycokeys.106.125920.figure4</object-id><object-id xmlns:xlink="http://www.w3.org/1999/xlink" content-type="arpha" xlink:type="simple">96DE1992-B9DA-55E5-A2F1-E84D29953B9F</object-id><label>Figure 4.</label><caption><p><italic><tp:taxon-name><tp:taxon-name-part taxon-name-part-type="genus" reg="Peglionia">Peglionia</tp:taxon-name-part><tp:taxon-name-part taxon-name-part-type="species" reg="falcata">falcata</tp:taxon-name-part></tp:taxon-name></italic> (GUCC23-0042) <bold>a, b</bold> appearance on host surface <bold>c, d</bold> culture characteristics on <abbrev xmlns:xlink="http://www.w3.org/1999/xlink" xlink:title="potato dextrose agar" id="ABBRID0E64CK" xlink:type="simple">PDA</abbrev> (<bold>c</bold> above view <bold>d</bold> reverse view) <bold>e–m</bold> conidiophores, conidiogenous cells and conidia <bold>n</bold> conidia. Scale bars: 20 µm (<bold>e–n</bold>).</p></caption><graphic xmlns:xlink="http://www.w3.org/1999/xlink" xlink:href="mycokeys-106-265-g004.jpg" position="float" orientation="portrait" xlink:type="simple" id="oo_1080852.jpg"><uri content-type="original_file" xlink:type="simple">https://binary.pensoft.net/fig/1080852</uri></graphic></fig></tp:treatment-sec><tp:treatment-sec sec-type="material" id="SECID0ES5CK"><title>Type.</title><p>China, Guizhou Province, Guiyang City, <named-content xmlns:xlink="http://www.w3.org/1999/xlink" content-type="dwc:verbatimCoordinates" xlink:type="simple"><named-content content-type="geo-json" specific-use="{&#34;type&#34;:&#34;Point&#34;,&#34;coordinates&#34;:[107.200000,26.950000]}" id="NCID0E25CK" xlink:type="simple">26°57'N, 106°72'E</named-content></named-content>, from rotten dead branch, 19 July 2023, S.M. Fu, <abbrev xmlns:xlink="http://www.w3.org/1999/xlink" xlink:title="Herbarium of the Department of Plant Pathology, Agricultural College, Guizhou University" id="ABBRID0E65CK" xlink:type="simple">HGUP</abbrev> 23-0013 (holotype), ex-type culture GUCC23-0042.</p></tp:treatment-sec><tp:treatment-sec sec-type="description" id="SECID0ED6CK"><title>Culture characteristics.</title><p>Colonies on <abbrev xmlns:xlink="http://www.w3.org/1999/xlink" xlink:title="potato dextrose agar" id="ABBRID0EJ6CK" xlink:type="simple">PDA</abbrev>, after 8 d, 20–25 mm diam., scarce aerial mycelium, dark brown, white to the periphery, margin entire, reverse dark brown. Occasionally, when a seta bears only two apical branches, one or both can be once forked. Conidiogenous cells polyblastic, obclavate to lageniform, hyaline to subhyaline. Conidia adherent in a continuous white layer on the conidiogenous cells, dry falcate, non-septate, hyaline. Chlamydospores (in culture) in chains, subglobose to irregularly-shaped, subhyaline to brown. Sexual morph not observed. Colonies hypophyllous, scattered, up to 1 mm wide, occasionally larger by confluence, velvety, black when sterile and whitish within when sporulating profusely. Conidiogenous cells obclavate to lageniform, hyaline to subhyaline, distally with a somewhat irregular contour, 5–16.5 × 4–7 µm (x̄ = 9.8 × 5.3 μm, n = 20). Conidia adherent in a continuous white layer on the conidiogenous cells, falcate, non-septate, hyaline,18–30 × 2.5–3.5 µm (x̄ = 24.1 × 2.9 μm, n = 30).</p></tp:treatment-sec><tp:treatment-sec sec-type="Habit" id="SECID0EN6CK"><title>Habit.</title><p>On rotten dead branches.</p></tp:treatment-sec><tp:treatment-sec sec-type="distribution" id="SECID0ES6CK"><title>Distribution.</title><p>China, Guizhou Province, Guiyang City</p></tp:treatment-sec><tp:treatment-sec sec-type="material" id="SECID0EX6CK"><title>Other materials examined.</title><p>China, Guizhou Province, Guiyang City, <named-content xmlns:xlink="http://www.w3.org/1999/xlink" content-type="dwc:verbatimCoordinates" xlink:type="simple"><named-content content-type="geo-json" specific-use="{&#34;type&#34;:&#34;Point&#34;,&#34;coordinates&#34;:[107.200000,26.950000]}" id="NCID0EAADK" xlink:type="simple">26°57'N, 106°72'E</named-content></named-content>, from rotten dead branch, 19 July 2023, S.M. Fu, <abbrev xmlns:xlink="http://www.w3.org/1999/xlink" xlink:title="Herbarium of the Department of Plant Pathology, Agricultural College, Guizhou University" id="ABBRID0EEADK" xlink:type="simple">HGUP</abbrev> 23-0013, living culture GUCC23-0042, GUCC23-0043 and GUCC23-0044.</p></tp:treatment-sec><tp:treatment-sec sec-type="notes" id="SECID0EIADK"><title>Notes.</title><p>In morphology, <italic><tp:taxon-name><tp:taxon-name-part taxon-name-part-type="genus" reg="Peglionia">Peglionia</tp:taxon-name-part><tp:taxon-name-part taxon-name-part-type="species" reg="falcata">falcata</tp:taxon-name-part></tp:taxon-name></italic> differs to <italic><tp:taxon-name><tp:taxon-name-part taxon-name-part-type="genus" reg="Peglionia">P.</tp:taxon-name-part><tp:taxon-name-part taxon-name-part-type="species" reg="verticiclada">verticiclada</tp:taxon-name-part></tp:taxon-name></italic> by its larger conidiogenous cells (4–7 μm wide vs. 3–5 μm wide in <italic><tp:taxon-name><tp:taxon-name-part taxon-name-part-type="genus" reg="Peglionia">P.</tp:taxon-name-part><tp:taxon-name-part taxon-name-part-type="species" reg="verticiclada">verticiclada</tp:taxon-name-part></tp:taxon-name></italic>) and larger conidia (18–30 μm vs. 17–22 μm in <italic><tp:taxon-name><tp:taxon-name-part taxon-name-part-type="genus" reg="Peglionia">P.</tp:taxon-name-part><tp:taxon-name-part taxon-name-part-type="species" reg="verticiclada">verticiclada</tp:taxon-name-part></tp:taxon-name></italic>) (<xref ref-type="bibr" rid="B9">Hernández-Restrepo et al. 2022</xref>). The phylogenetic analyses and DNA base differences (Table <xref ref-type="table" rid="T2">2</xref>) also supported <italic><tp:taxon-name><tp:taxon-name-part taxon-name-part-type="genus" reg="Peglionia">P.</tp:taxon-name-part><tp:taxon-name-part taxon-name-part-type="species" reg="falcata">falcata</tp:taxon-name-part></tp:taxon-name></italic> as a novel taxon was distinct from <italic><tp:taxon-name><tp:taxon-name-part taxon-name-part-type="genus" reg="Peglionia">P.</tp:taxon-name-part><tp:taxon-name-part taxon-name-part-type="species" reg="verticiclada">verticiclada</tp:taxon-name-part></tp:taxon-name></italic>.</p></tp:treatment-sec><tp:treatment-sec><!--Section generated to contain objects referenced in tp:taxon-treatment.--><table-wrap id="T2" position="float" orientation="portrait"><label>Table 2.</label><caption><p>The DNA base differences of our isolates and related taxa in different loci.</p></caption><table id="TID0ELREK" rules="all"><tbody><tr><th rowspan="1" colspan="1">Species</th><th rowspan="1" colspan="1">Strain number</th><th rowspan="1" colspan="1"><abbrev xmlns:xlink="http://www.w3.org/1999/xlink" xlink:title="internal transcribed spacer regions" id="ABBRID0ETDCK" xlink:type="simple">ITS</abbrev> (1–761 characters)</th><th rowspan="1" colspan="1"><abbrev xmlns:xlink="http://www.w3.org/1999/xlink" xlink:title="large subunit nrRNA gene" id="ABBRID0E2DCK" xlink:type="simple">LSU</abbrev> (762–1646 characters)</th><th rowspan="1" colspan="1"><italic>rpb</italic>2 (1647–2366 characters)</th></tr><tr><td rowspan="1" colspan="1">
                <bold>
                  <italic>
                    <tp:taxon-name><tp:taxon-name-part taxon-name-part-type="genus" reg="Peglionia">Peglionia</tp:taxon-name-part><tp:taxon-name-part taxon-name-part-type="species" reg="falcata">falcata</tp:taxon-name-part></tp:taxon-name>
                  </italic>
                </bold>
              </td><td rowspan="1" colspan="1"><abbrev xmlns:xlink="http://www.w3.org/1999/xlink" xlink:title="Culture Collection at the Department of Plant Pathology, Agriculture College, Guizhou University" id="ABBRID0E3ECK" xlink:type="simple">GUCC</abbrev>-0042</td><td rowspan="1" colspan="1">0</td><td rowspan="1" colspan="1">0</td><td rowspan="1" colspan="1">0</td></tr><tr><td rowspan="1" colspan="1">
                <bold>
                  <italic>
                    <tp:taxon-name><tp:taxon-name-part taxon-name-part-type="genus" reg="Peglionia">Peglionia</tp:taxon-name-part><tp:taxon-name-part taxon-name-part-type="species" reg="falcata">falcata</tp:taxon-name-part></tp:taxon-name>
                  </italic>
                </bold>
              </td><td rowspan="1" colspan="1"><abbrev xmlns:xlink="http://www.w3.org/1999/xlink" xlink:title="Culture Collection at the Department of Plant Pathology, Agriculture College, Guizhou University" id="ABBRID0EAGCK" xlink:type="simple">GUCC</abbrev>-0043</td><td rowspan="1" colspan="1">0</td><td rowspan="1" colspan="1">0</td><td rowspan="1" colspan="1">0</td></tr><tr><td rowspan="1" colspan="1">
                <bold>
                  <italic>
                    <tp:taxon-name><tp:taxon-name-part taxon-name-part-type="genus" reg="Peglionia">Peglionia</tp:taxon-name-part><tp:taxon-name-part taxon-name-part-type="species" reg="falcata">falcata</tp:taxon-name-part></tp:taxon-name>
                  </italic>
                </bold>
              </td><td rowspan="1" colspan="1"><abbrev xmlns:xlink="http://www.w3.org/1999/xlink" xlink:title="Culture Collection at the Department of Plant Pathology, Agriculture College, Guizhou University" id="ABBRID0EEHCK" xlink:type="simple">GUCC</abbrev>-0044</td><td rowspan="1" colspan="1">0</td><td rowspan="1" colspan="1">0</td><td rowspan="1" colspan="1">0</td></tr><tr><td rowspan="1" colspan="1">
                <italic>
                  <tp:taxon-name><tp:taxon-name-part taxon-name-part-type="genus" reg="Peglionia">Peglionia</tp:taxon-name-part><tp:taxon-name-part taxon-name-part-type="species" reg="verticiclada">verticiclada</tp:taxon-name-part></tp:taxon-name>
                </italic>
              </td><td rowspan="1" colspan="1">CBS 127654</td><td rowspan="1" colspan="1">20 (gaps: 4)</td><td rowspan="1" colspan="1">13 (gap: 0)</td><td rowspan="1" colspan="1">69 (gap: 0)</td></tr><tr><td rowspan="1" colspan="1">
                <italic>
                  <tp:taxon-name><tp:taxon-name-part taxon-name-part-type="genus" reg="Peglionia">Peglionia</tp:taxon-name-part><tp:taxon-name-part taxon-name-part-type="species" reg="verticiclada">verticiclada</tp:taxon-name-part></tp:taxon-name>
                </italic>
              </td><td rowspan="1" colspan="1">CBS 101171</td><td rowspan="1" colspan="1">19 (gaps: 4)</td><td rowspan="1" colspan="1">17 (gap: 1)</td><td rowspan="1" colspan="1">65 (gap: 0)</td></tr><tr><td rowspan="1" colspan="1">
                <italic>
                  <tp:taxon-name><tp:taxon-name-part taxon-name-part-type="genus" reg="Peglionia">Peglionia</tp:taxon-name-part><tp:taxon-name-part taxon-name-part-type="species" reg="verticiclada">verticiclada</tp:taxon-name-part></tp:taxon-name>
                </italic>
              </td><td rowspan="1" colspan="1">CBS 683.96</td><td rowspan="1" colspan="1">36 (gaps: 7)</td><td rowspan="1" colspan="1">25 (gaps: 2)</td><td rowspan="1" colspan="1">/</td></tr><tr><td rowspan="1" colspan="1">
                <italic>
                  <tp:taxon-name><tp:taxon-name-part taxon-name-part-type="genus" reg="Peglionia">Peglionia</tp:taxon-name-part><tp:taxon-name-part taxon-name-part-type="species" reg="verticiclada">verticiclada</tp:taxon-name-part></tp:taxon-name>
                </italic>
              </td><td rowspan="1" colspan="1">CBS 140227</td><td rowspan="1" colspan="1">39 (gaps: 6)</td><td rowspan="1" colspan="1">26 (gaps: 2)</td><td rowspan="1" colspan="1">84 (gap: 0)</td></tr><tr><td rowspan="1" colspan="1">
                <bold>Species</bold>
              </td><td rowspan="1" colspan="1">
                <bold>Strain number</bold>
              </td><td rowspan="1" colspan="1">
                <bold><abbrev xmlns:xlink="http://www.w3.org/1999/xlink" xlink:title="internal transcribed spacer regions" id="ABBRID0ETLCK" xlink:type="simple">ITS</abbrev> (1–489 characters)</bold>
              </td><td rowspan="1" colspan="1">
                <bold><abbrev xmlns:xlink="http://www.w3.org/1999/xlink" xlink:title="large subunit nrRNA gene" id="ABBRID0E4LCK" xlink:type="simple">LSU</abbrev> (490–1448 characters)</bold>
              </td><td rowspan="1" colspan="1">
                <bold><italic>tub</italic>2 (1449–1784 characters)</bold>
              </td></tr><tr><td rowspan="1" colspan="1">
                <bold>
                  <italic>
                    <tp:taxon-name><tp:taxon-name-part taxon-name-part-type="genus" reg="Neoascochyta">Neoascochyta</tp:taxon-name-part><tp:taxon-name-part taxon-name-part-type="species" reg="pseudofusiformis">pseudofusiformis</tp:taxon-name-part></tp:taxon-name>
                  </italic>
                </bold>
              </td><td rowspan="1" colspan="1">GUCC23-0045</td><td rowspan="1" colspan="1">0</td><td rowspan="1" colspan="1">0</td><td rowspan="1" colspan="1">0</td></tr><tr><td rowspan="1" colspan="1">
                <bold>
                  <italic>
                    <tp:taxon-name><tp:taxon-name-part taxon-name-part-type="genus" reg="Neoascochyta">Neoascochyta</tp:taxon-name-part><tp:taxon-name-part taxon-name-part-type="species" reg="pseudofusiformis">pseudofusiformis</tp:taxon-name-part></tp:taxon-name>
                  </italic>
                </bold>
              </td><td rowspan="1" colspan="1">GUCC23-0046</td><td rowspan="1" colspan="1">0</td><td rowspan="1" colspan="1">0</td><td rowspan="1" colspan="1">0</td></tr><tr><td rowspan="1" colspan="1">
                <bold>
                  <italic>
                    <tp:taxon-name><tp:taxon-name-part taxon-name-part-type="genus" reg="Neoascochyta">Neoascochyta</tp:taxon-name-part><tp:taxon-name-part taxon-name-part-type="species" reg="pseudofusiformis">pseudofusiformis</tp:taxon-name-part></tp:taxon-name>
                  </italic>
                </bold>
              </td><td rowspan="1" colspan="1">GUCC23-0047</td><td rowspan="1" colspan="1">0</td><td rowspan="1" colspan="1">0</td><td rowspan="1" colspan="1">0</td></tr><tr><td rowspan="1" colspan="1">
                <italic>
                  <tp:taxon-name><tp:taxon-name-part taxon-name-part-type="genus" reg="Neoascochyta">Neoascochyta</tp:taxon-name-part><tp:taxon-name-part taxon-name-part-type="species" reg="soli">soli</tp:taxon-name-part></tp:taxon-name>
                </italic>
              </td><td rowspan="1" colspan="1">LC 8166</td><td rowspan="1" colspan="1">24 (gap: 3)</td><td rowspan="1" colspan="1">16 (gap: 0)</td><td rowspan="1" colspan="1">35 (gap: 1)</td></tr><tr><td rowspan="1" colspan="1">
                <italic>
                  <tp:taxon-name><tp:taxon-name-part taxon-name-part-type="genus" reg="Neoascochyta">Neoascochyta</tp:taxon-name-part><tp:taxon-name-part taxon-name-part-type="species" reg="argentina">argentina</tp:taxon-name-part></tp:taxon-name>
                </italic>
              </td><td rowspan="1" colspan="1">CBS 112524</td><td rowspan="1" colspan="1">18 (gap: 0)</td><td rowspan="1" colspan="1">2 (gap: 0)</td><td rowspan="1" colspan="1">29 (gap: 1)</td></tr><tr><td rowspan="1" colspan="1">
                <italic>
                  <tp:taxon-name><tp:taxon-name-part taxon-name-part-type="genus" reg="Neoascochyta">Neoascochyta</tp:taxon-name-part><tp:taxon-name-part taxon-name-part-type="species" reg="tardicrescens">tardicrescens</tp:taxon-name-part></tp:taxon-name>
                </italic>
              </td><td rowspan="1" colspan="1">CBS 689.97</td><td rowspan="1" colspan="1">23 (gap: 0)</td><td rowspan="1" colspan="1">2 (gap: 0)</td><td rowspan="1" colspan="1">30 (gap: 1)</td></tr><tr><td rowspan="1" colspan="1">
                <italic>
                  <tp:taxon-name><tp:taxon-name-part taxon-name-part-type="genus" reg="Neoascochyta">Neoascochyta</tp:taxon-name-part><tp:taxon-name-part taxon-name-part-type="species" reg="mortariensis">mortariensis</tp:taxon-name-part></tp:taxon-name>
                </italic>
              </td><td rowspan="1" colspan="1">CBS 516.81</td><td rowspan="1" colspan="1">20 (gap: 0)</td><td rowspan="1" colspan="1">2 (gap: 0)</td><td rowspan="1" colspan="1">30 (gap: 1)</td></tr><tr><td rowspan="1" colspan="1">
                <italic>
                  <tp:taxon-name><tp:taxon-name-part taxon-name-part-type="genus" reg="Neoascochyta">Neoascochyta</tp:taxon-name-part><tp:taxon-name-part taxon-name-part-type="species" reg="rosicola">rosicola</tp:taxon-name-part></tp:taxon-name>
                </italic>
              </td><td rowspan="1" colspan="1">MFLUCC 15-0048</td><td rowspan="1" colspan="1">24 (gaps: 0)</td><td rowspan="1" colspan="1">3 (gap: 0)</td><td rowspan="1" colspan="1">/</td></tr><tr><td rowspan="1" colspan="1">
                <bold>Species</bold>
              </td><td rowspan="1" colspan="1">
                <bold>Strain number</bold>
              </td><td rowspan="1" colspan="1">
                <bold><abbrev xmlns:xlink="http://www.w3.org/1999/xlink" xlink:title="internal transcribed spacer regions" id="ABBRID0EFUCK" xlink:type="simple">ITS</abbrev> (1–484 characters)</bold>
              </td><td rowspan="1" colspan="1">
                <bold><abbrev xmlns:xlink="http://www.w3.org/1999/xlink" xlink:title="large subunit nrRNA gene" id="ABBRID0EPUCK" xlink:type="simple">LSU</abbrev> (485–1317)</bold>
              </td><td rowspan="1" colspan="1">
                <bold><abbrev xmlns:xlink="http://www.w3.org/1999/xlink" xlink:title="18S small subunit ribosomal RNA" id="ABBRID0EZUCK" xlink:type="simple">SSU</abbrev> (1318–2328 characters)</bold>
              </td></tr><tr><td rowspan="1" colspan="1">
                <bold>
                  <italic>
                    <tp:taxon-name><tp:taxon-name-part taxon-name-part-type="genus" reg="Neomicrosphaeropsis">Neomicrosphaeropsis</tp:taxon-name-part><tp:taxon-name-part taxon-name-part-type="species" reg="cylindrica">cylindrica</tp:taxon-name-part></tp:taxon-name>
                  </italic>
                </bold>
              </td><td rowspan="1" colspan="1"><abbrev xmlns:xlink="http://www.w3.org/1999/xlink" xlink:title="Culture Collection at the Department of Plant Pathology, Agriculture College, Guizhou University" id="ABBRID0EVVCK" xlink:type="simple">GUCC</abbrev> 23-0048</td><td rowspan="1" colspan="1">0</td><td rowspan="1" colspan="1">0</td><td rowspan="1" colspan="1">0</td></tr><tr><td rowspan="1" colspan="1">
                <bold>
                  <italic>
                    <tp:taxon-name><tp:taxon-name-part taxon-name-part-type="genus" reg="Neomicrosphaeropsis">Neomicrosphaeropsis</tp:taxon-name-part><tp:taxon-name-part taxon-name-part-type="species" reg="cylindrica">cylindrica</tp:taxon-name-part></tp:taxon-name>
                  </italic>
                </bold>
              </td><td rowspan="1" colspan="1"><abbrev xmlns:xlink="http://www.w3.org/1999/xlink" xlink:title="Culture Collection at the Department of Plant Pathology, Agriculture College, Guizhou University" id="ABBRID0EZWCK" xlink:type="simple">GUCC</abbrev> 23-0049</td><td rowspan="1" colspan="1">0</td><td rowspan="1" colspan="1">0</td><td rowspan="1" colspan="1">0</td></tr><tr><td rowspan="1" colspan="1">
                <bold>
                  <italic>
                    <tp:taxon-name><tp:taxon-name-part taxon-name-part-type="genus" reg="Neomicrosphaeropsis">Neomicrosphaeropsis</tp:taxon-name-part><tp:taxon-name-part taxon-name-part-type="species" reg="cylindrica">cylindrica</tp:taxon-name-part></tp:taxon-name>
                  </italic>
                </bold>
              </td><td rowspan="1" colspan="1"><abbrev xmlns:xlink="http://www.w3.org/1999/xlink" xlink:title="Culture Collection at the Department of Plant Pathology, Agriculture College, Guizhou University" id="ABBRID0E4XCK" xlink:type="simple">GUCC</abbrev> 23-0050</td><td rowspan="1" colspan="1">0</td><td rowspan="1" colspan="1">0</td><td rowspan="1" colspan="1">0</td></tr><tr><td rowspan="1" colspan="1">
                <italic>
                  <tp:taxon-name><tp:taxon-name-part taxon-name-part-type="genus" reg="Neomicrosphaeropsis">Neomicrosphaeropsis</tp:taxon-name-part><tp:taxon-name-part taxon-name-part-type="species" reg="rossica">rossica</tp:taxon-name-part></tp:taxon-name>
                </italic>
              </td><td rowspan="1" colspan="1">MFLUCC 14-0586</td><td rowspan="1" colspan="1">4 (gap:0)</td><td rowspan="1" colspan="1">4 (gap: 0)</td><td rowspan="1" colspan="1">1 (gap: 1)</td></tr><tr><td rowspan="1" colspan="1">
                <italic>
                  <tp:taxon-name><tp:taxon-name-part taxon-name-part-type="genus" reg="Neomicrosphaeropsis">Neomicrosphaeropsis</tp:taxon-name-part><tp:taxon-name-part taxon-name-part-type="species" reg="novorossica">novorossica</tp:taxon-name-part></tp:taxon-name>
                </italic>
              </td><td rowspan="1" colspan="1">MFLUCC 14-0578</td><td rowspan="1" colspan="1">5 (gap:0)</td><td rowspan="1" colspan="1">3 (gap: 0)</td><td rowspan="1" colspan="1">1 (gap: 0)</td></tr><tr><td rowspan="1" colspan="1">
                <italic>
                  <tp:taxon-name><tp:taxon-name-part taxon-name-part-type="genus" reg="Neomicrosphaeropsis">Neomicrosphaeropsis</tp:taxon-name-part><tp:taxon-name-part taxon-name-part-type="species" reg="alhagi-pseudalhagi">alhagi-pseudalhagi</tp:taxon-name-part></tp:taxon-name>
                </italic>
              </td><td rowspan="1" colspan="1">MFLUCC 17-0825</td><td rowspan="1" colspan="1">5 (gaps:0)</td><td rowspan="1" colspan="1">2 (gap: 0)</td><td rowspan="1" colspan="1">0</td></tr></tbody></table></table-wrap></tp:treatment-sec><ref-list><ref id="B9"><mixed-citation xmlns:xlink="http://www.w3.org/1999/xlink" xlink:type="simple"><person-group><name name-style="western"><surname>Hernández-Restrepo</surname><given-names>M</given-names></name><name name-style="western"><surname>Decock</surname><given-names>CA</given-names></name><name name-style="western"><surname>Costa</surname><given-names>MM</given-names></name><name name-style="western"><surname>Crous</surname><given-names>PW</given-names></name></person-group> (<year>2022</year>) <article-title>Phylogeny and taxonomy of <italic><tp:taxon-name><tp:taxon-name-part taxon-name-part-type="genus">Circinotrichum</tp:taxon-name-part></tp:taxon-name></italic>, <italic><tp:taxon-name><tp:taxon-name-part taxon-name-part-type="genus">Gyrothrix</tp:taxon-name-part></tp:taxon-name></italic>, <italic><tp:taxon-name><tp:taxon-name-part taxon-name-part-type="genus">Vermiculariopsiella</tp:taxon-name-part></tp:taxon-name></italic> and other setose hyphomycetes.</article-title><source>Persoonia</source><volume>49</volume>(<issue>1</issue>): <fpage>99</fpage>–<lpage>135</lpage>. <ext-link xlink:href="10.3767/persoonia.2022.49.03" ext-link-type="doi" xlink:type="simple">https://doi.org/10.3767/persoonia.2022.49.03</ext-link></mixed-citation></ref></ref-list></tp:taxon-treatment>
