# Supplementary material for: ﻿Pezizomycotina species associated with rotten plant materials in Guizhou Province, China
Source: MycoKeys. 2024 Jun 27;106:265–85. doi: 10.3897/mycokeys.106.125920 (PMC11224676; doi:10.3897/mycokeys.106.125920)
Supplement: XML Treatment for Neoascochyta pseudofusiformis [file mycokeys.106.125920-treatment2.xml]

<!DOCTYPE tp:taxon-treatment
  PUBLIC "-//TaxonX//DTD Taxonomic Treatment Publishing DTD v0 20100105//EN" "tax-treatment-NSO.dtd">
<tp:taxon-treatment xmlns:tp="http://www.plazi.org/taxpub"><tp:treatment-meta><kwd-group><label>Taxon classification</label><kwd>
                <named-content content-type="kingdom">Fungi</named-content>
              </kwd><kwd>
                <named-content content-type="order">Pleosporales</named-content>
              </kwd><kwd>
                <named-content content-type="family">Didymellaceae</named-content>
              </kwd></kwd-group><mixed-citation publication-type="journal"><person-group><name><surname>Fu</surname><given-names>Shamin</given-names></name><name><surname>Sun</surname><given-names>Jing-E</given-names></name><name><surname>Tarafder</surname><given-names>Entaj</given-names></name><name><surname>Wijayawardene</surname><given-names>Nalin N.</given-names></name><name><surname>Hu</surname><given-names>Yan</given-names></name><name><surname>Wang</surname><given-names>Yong</given-names></name><name><surname>Li</surname><given-names>Yan</given-names></name></person-group><article-title>﻿<tp:taxon-name><tp:taxon-name-part taxon-name-part-type="subphylum">Pezizomycotina</tp:taxon-name-part></tp:taxon-name> species associated with rotten plant materials in Guizhou Province, China</article-title><source>MycoKeys</source><day>27</day><month>06</month><year>2024</year><volume>106</volume><fpage>265</fpage><lpage>285</lpage><pub-id pub-id-type="doi">10.3897/mycokeys.106.125920</pub-id></mixed-citation></tp:treatment-meta><tp:nomenclature><label>﻿</label><tp:taxon-name>
              <object-id xmlns:xlink="http://www.w3.org/1999/xlink" content-type="arpha" xlink:type="simple">0E7A0112-977D-553E-8AA8-1C70D7C6D535</object-id>
              <tp:taxon-name-part taxon-name-part-type="genus" reg="Neoascochyta">Neoascochyta</tp:taxon-name-part>
              <tp:taxon-name-part taxon-name-part-type="species" reg="pseudofusiformis">pseudofusiformis</tp:taxon-name-part>
              <object-id xmlns:xlink="http://www.w3.org/1999/xlink" content-type="mycobank" xlink:type="simple">854206</object-id>
              <object-id xmlns:xlink="http://www.w3.org/1999/xlink" xlink:type="simple">Facesoffungi Number: FoF15891</object-id>
            </tp:taxon-name><tp:taxon-authority>S.M. Fu &amp; Yong Wang bis</tp:taxon-authority><tp:taxon-status xmlns:xlink="http://www.w3.org/1999/xlink" xlink:type="simple">sp. nov.</tp:taxon-status><xref ref-type="fig" rid="F5">Fig. 5</xref></tp:nomenclature><tp:treatment-sec sec-type="etymology" id="SECID0EJEDK"><title>Etymology.</title><p>In reference to the fungus, which produced fusiform conidia morphologically similar to <italic><tp:taxon-name><tp:taxon-name-part taxon-name-part-type="genus" reg="Neoascochyta">Neoascochyta</tp:taxon-name-part><tp:taxon-name-part taxon-name-part-type="species" reg="fusiformis">fusiformis</tp:taxon-name-part></tp:taxon-name></italic>.</p><fig id="F5" position="float" orientation="portrait"><object-id xmlns:xlink="http://www.w3.org/1999/xlink" content-type="doi" xlink:type="simple">10.3897/mycokeys.106.125920.figure5</object-id><object-id xmlns:xlink="http://www.w3.org/1999/xlink" content-type="arpha" xlink:type="simple">6E252410-E00C-5FFF-B44D-74FA37A68291</object-id><label>Figure 5.</label><caption><p><italic><tp:taxon-name><tp:taxon-name-part taxon-name-part-type="genus" reg="Neoascochyta">Neoascochyta</tp:taxon-name-part><tp:taxon-name-part taxon-name-part-type="species" reg="pseudofusiformis">pseudofusiformis</tp:taxon-name-part></tp:taxon-name></italic> (<abbrev xmlns:xlink="http://www.w3.org/1999/xlink" xlink:title="Culture Collection at the Department of Plant Pathology, Agriculture College, Guizhou University" id="ABBRID0ENFDK" xlink:type="simple">GUCC</abbrev> 23-0045) <bold>a, b</bold> appearance on host surface <bold>c</bold> colonies on host surface <bold>d–g</bold> culture characteristics on <abbrev xmlns:xlink="http://www.w3.org/1999/xlink" xlink:title="potato dextrose agar" id="ABBRID0EXFDK" xlink:type="simple">PDA</abbrev>, WA (<bold>d, f</bold> above view <bold>e, g</bold> reverse view) <bold>h</bold> colonies on WA <bold>i–k</bold> conidiophores, conidiogenous cells and conidia <bold>l</bold> conidia. Scale bars: 20 µm (<bold>i</bold>–<bold>l</bold>).</p></caption><graphic xmlns:xlink="http://www.w3.org/1999/xlink" xlink:href="mycokeys-106-265-g005.jpg" position="float" orientation="portrait" xlink:type="simple" id="oo_1080853.jpg"><uri content-type="original_file" xlink:type="simple">https://binary.pensoft.net/fig/1080853</uri></graphic></fig></tp:treatment-sec><tp:treatment-sec sec-type="diagnosis" id="SECID0EOGDK"><title>Diagnosis.</title><p><italic><tp:taxon-name><tp:taxon-name-part taxon-name-part-type="genus" reg="Neoascochyta">Neoascochyta</tp:taxon-name-part><tp:taxon-name-part taxon-name-part-type="species" reg="pseudofusiformis">pseudofusiformis</tp:taxon-name-part></tp:taxon-name></italic> is characterised by oval to fusiform conidia (3.6 × 1.9; L/W = 1.896) with moderate growth rate.</p></tp:treatment-sec><tp:treatment-sec sec-type="material" id="SECID0E6GDK"><title>Type.</title><p>China, Guizhou Province, Guiyang City, <named-content xmlns:xlink="http://www.w3.org/1999/xlink" content-type="dwc:verbatimCoordinates" xlink:type="simple"><named-content content-type="geo-json" specific-use="{&#34;type&#34;:&#34;Point&#34;,&#34;coordinates&#34;:[107.200000,26.950000]}" id="NCID0EIHDK" xlink:type="simple">26°57'N, 106°72'E</named-content></named-content>, from rotten dead branch, 19 July 2023, S.M. Fu, <abbrev xmlns:xlink="http://www.w3.org/1999/xlink" xlink:title="Herbarium of the Department of Plant Pathology, Agricultural College, Guizhou University" id="ABBRID0EMHDK" xlink:type="simple">HGUP</abbrev> 23-0014 (holotype), ex-type culture GUCC23-0045.</p></tp:treatment-sec><tp:treatment-sec sec-type="description" id="SECID0EQHDK"><title>Culture characteristics.</title><p>Colonies on <abbrev xmlns:xlink="http://www.w3.org/1999/xlink" xlink:title="potato dextrose agar" id="ABBRID0EWHDK" xlink:type="simple">PDA</abbrev>, 70–75 mm diam. after 7 d, margin regular, covered by floccose aerial mycelium, greyish-olivaceous, with flat and greenish-black flat mycelium near the margin; reverse black olivaceous. Mycelium is light to dark grey, separated, smooth, thin to thick wall. Acicular conidium, grey to dark grey, solitary or conjunctival, immersed in culture (WA), glabrous, subglobular, 100–250 × 90–130 μm, with a single pore neck; The angular textured cylindrical wall consists of 2 to 4 layers of flat polygonal cells 10–50 μm thick. The meristem cells are biparental, transparent, smooth-walled, pot or spherical, 3 × 5 μm wide. The conidia are 0–1 septum, transparent, smooth, thick-walled, mostly fusiform or slightly allantoic, 3.0–4.5 × 1.5–2.5 μm (x̄ = 3.6 × 1.9 μm, n = 30).</p></tp:treatment-sec><tp:treatment-sec sec-type="Habit" id="SECID0E1HDK"><title>Habit.</title><p>On rotten dead branches.</p></tp:treatment-sec><tp:treatment-sec sec-type="distribution" id="SECID0E6HDK"><title>Distribution.</title><p>China, Guizhou Province, Guiyang City</p></tp:treatment-sec><tp:treatment-sec sec-type="material" id="SECID0EEIDK"><title>Other materials examined.</title><p>China, Guizhou Province, Guiyang City, <named-content xmlns:xlink="http://www.w3.org/1999/xlink" content-type="dwc:verbatimCoordinates" xlink:type="simple"><named-content content-type="geo-json" specific-use="{&#34;type&#34;:&#34;Point&#34;,&#34;coordinates&#34;:[107.200000,26.950000]}" id="NCID0ENIDK" xlink:type="simple">26°57'N, 106°72'E</named-content></named-content>, from rotten dead branches, 19 July 2023, S.M. Fu, <abbrev xmlns:xlink="http://www.w3.org/1999/xlink" xlink:title="Herbarium of the Department of Plant Pathology, Agricultural College, Guizhou University" id="ABBRID0ERIDK" xlink:type="simple">HGUP</abbrev> 23-0014, living culture GUCC23-0045, GUCC23-0046 and GUCC23-0047.</p></tp:treatment-sec><tp:treatment-sec sec-type="notes" id="SECID0EVIDK"><title>Notes.</title><p>The present taxon differs morphologically to related species by conidial size range (3.0–4.5 × 1.5–2.5 μm vs. 16.5–27 × 5–8.5 μm in <italic><tp:taxon-name><tp:taxon-name-part taxon-name-part-type="genus" reg="Neoascochyta">N.</tp:taxon-name-part><tp:taxon-name-part taxon-name-part-type="species" reg="argentina">argentina</tp:taxon-name-part></tp:taxon-name></italic> and 2.5–3.5 × 1.0–1.5 μm in <italic><tp:taxon-name><tp:taxon-name-part taxon-name-part-type="genus" reg="Neoascochyta">N.</tp:taxon-name-part><tp:taxon-name-part taxon-name-part-type="species" reg="tardicrescens">tardicrescens</tp:taxon-name-part></tp:taxon-name></italic>) (<xref ref-type="bibr" rid="B3">Chen et al. 2017</xref>; <xref ref-type="bibr" rid="B26">Valenzuela-Lopez et al. 2018</xref>). In phylogeny, our novel taxon maintained a close relationship to <italic><tp:taxon-name><tp:taxon-name-part taxon-name-part-type="genus" reg="Neoascochyta">N.</tp:taxon-name-part><tp:taxon-name-part taxon-name-part-type="species" reg="argentina">argentina</tp:taxon-name-part></tp:taxon-name></italic> CBS 112524 and <italic><tp:taxon-name><tp:taxon-name-part taxon-name-part-type="genus" reg="Neoascochyta">N.</tp:taxon-name-part><tp:taxon-name-part taxon-name-part-type="species" reg="tardicrescens">tardicrescens</tp:taxon-name-part></tp:taxon-name></italic> CBS 689.97; however, DNA base differences (Table <xref ref-type="table" rid="T2">2</xref>) supported that they belonged to different taxa.</p></tp:treatment-sec><tp:treatment-sec><!--Section generated to contain objects referenced in tp:taxon-treatment.--><table-wrap id="T2" position="float" orientation="portrait"><label>Table 2.</label><caption><p>The DNA base differences of our isolates and related taxa in different loci.</p></caption><table id="TID0ELREK" rules="all"><tbody><tr><th rowspan="1" colspan="1">Species</th><th rowspan="1" colspan="1">Strain number</th><th rowspan="1" colspan="1"><abbrev xmlns:xlink="http://www.w3.org/1999/xlink" xlink:title="internal transcribed spacer regions" id="ABBRID0ETDCK" xlink:type="simple">ITS</abbrev> (1–761 characters)</th><th rowspan="1" colspan="1"><abbrev xmlns:xlink="http://www.w3.org/1999/xlink" xlink:title="large subunit nrRNA gene" id="ABBRID0E2DCK" xlink:type="simple">LSU</abbrev> (762–1646 characters)</th><th rowspan="1" colspan="1"><italic>rpb</italic>2 (1647–2366 characters)</th></tr><tr><td rowspan="1" colspan="1">
                <bold>
                  <italic>
                    <tp:taxon-name><tp:taxon-name-part taxon-name-part-type="genus" reg="Peglionia">Peglionia</tp:taxon-name-part><tp:taxon-name-part taxon-name-part-type="species" reg="falcata">falcata</tp:taxon-name-part></tp:taxon-name>
                  </italic>
                </bold>
              </td><td rowspan="1" colspan="1"><abbrev xmlns:xlink="http://www.w3.org/1999/xlink" xlink:title="Culture Collection at the Department of Plant Pathology, Agriculture College, Guizhou University" id="ABBRID0E3ECK" xlink:type="simple">GUCC</abbrev>-0042</td><td rowspan="1" colspan="1">0</td><td rowspan="1" colspan="1">0</td><td rowspan="1" colspan="1">0</td></tr><tr><td rowspan="1" colspan="1">
                <bold>
                  <italic>
                    <tp:taxon-name><tp:taxon-name-part taxon-name-part-type="genus" reg="Peglionia">Peglionia</tp:taxon-name-part><tp:taxon-name-part taxon-name-part-type="species" reg="falcata">falcata</tp:taxon-name-part></tp:taxon-name>
                  </italic>
                </bold>
              </td><td rowspan="1" colspan="1"><abbrev xmlns:xlink="http://www.w3.org/1999/xlink" xlink:title="Culture Collection at the Department of Plant Pathology, Agriculture College, Guizhou University" id="ABBRID0EAGCK" xlink:type="simple">GUCC</abbrev>-0043</td><td rowspan="1" colspan="1">0</td><td rowspan="1" colspan="1">0</td><td rowspan="1" colspan="1">0</td></tr><tr><td rowspan="1" colspan="1">
                <bold>
                  <italic>
                    <tp:taxon-name><tp:taxon-name-part taxon-name-part-type="genus" reg="Peglionia">Peglionia</tp:taxon-name-part><tp:taxon-name-part taxon-name-part-type="species" reg="falcata">falcata</tp:taxon-name-part></tp:taxon-name>
                  </italic>
                </bold>
              </td><td rowspan="1" colspan="1"><abbrev xmlns:xlink="http://www.w3.org/1999/xlink" xlink:title="Culture Collection at the Department of Plant Pathology, Agriculture College, Guizhou University" id="ABBRID0EEHCK" xlink:type="simple">GUCC</abbrev>-0044</td><td rowspan="1" colspan="1">0</td><td rowspan="1" colspan="1">0</td><td rowspan="1" colspan="1">0</td></tr><tr><td rowspan="1" colspan="1">
                <italic>
                  <tp:taxon-name><tp:taxon-name-part taxon-name-part-type="genus" reg="Peglionia">Peglionia</tp:taxon-name-part><tp:taxon-name-part taxon-name-part-type="species" reg="verticiclada">verticiclada</tp:taxon-name-part></tp:taxon-name>
                </italic>
              </td><td rowspan="1" colspan="1">CBS 127654</td><td rowspan="1" colspan="1">20 (gaps: 4)</td><td rowspan="1" colspan="1">13 (gap: 0)</td><td rowspan="1" colspan="1">69 (gap: 0)</td></tr><tr><td rowspan="1" colspan="1">
                <italic>
                  <tp:taxon-name><tp:taxon-name-part taxon-name-part-type="genus" reg="Peglionia">Peglionia</tp:taxon-name-part><tp:taxon-name-part taxon-name-part-type="species" reg="verticiclada">verticiclada</tp:taxon-name-part></tp:taxon-name>
                </italic>
              </td><td rowspan="1" colspan="1">CBS 101171</td><td rowspan="1" colspan="1">19 (gaps: 4)</td><td rowspan="1" colspan="1">17 (gap: 1)</td><td rowspan="1" colspan="1">65 (gap: 0)</td></tr><tr><td rowspan="1" colspan="1">
                <italic>
                  <tp:taxon-name><tp:taxon-name-part taxon-name-part-type="genus" reg="Peglionia">Peglionia</tp:taxon-name-part><tp:taxon-name-part taxon-name-part-type="species" reg="verticiclada">verticiclada</tp:taxon-name-part></tp:taxon-name>
                </italic>
              </td><td rowspan="1" colspan="1">CBS 683.96</td><td rowspan="1" colspan="1">36 (gaps: 7)</td><td rowspan="1" colspan="1">25 (gaps: 2)</td><td rowspan="1" colspan="1">/</td></tr><tr><td rowspan="1" colspan="1">
                <italic>
                  <tp:taxon-name><tp:taxon-name-part taxon-name-part-type="genus" reg="Peglionia">Peglionia</tp:taxon-name-part><tp:taxon-name-part taxon-name-part-type="species" reg="verticiclada">verticiclada</tp:taxon-name-part></tp:taxon-name>
                </italic>
              </td><td rowspan="1" colspan="1">CBS 140227</td><td rowspan="1" colspan="1">39 (gaps: 6)</td><td rowspan="1" colspan="1">26 (gaps: 2)</td><td rowspan="1" colspan="1">84 (gap: 0)</td></tr><tr><td rowspan="1" colspan="1">
                <bold>Species</bold>
              </td><td rowspan="1" colspan="1">
                <bold>Strain number</bold>
              </td><td rowspan="1" colspan="1">
                <bold><abbrev xmlns:xlink="http://www.w3.org/1999/xlink" xlink:title="internal transcribed spacer regions" id="ABBRID0ETLCK" xlink:type="simple">ITS</abbrev> (1–489 characters)</bold>
              </td><td rowspan="1" colspan="1">
                <bold><abbrev xmlns:xlink="http://www.w3.org/1999/xlink" xlink:title="large subunit nrRNA gene" id="ABBRID0E4LCK" xlink:type="simple">LSU</abbrev> (490–1448 characters)</bold>
              </td><td rowspan="1" colspan="1">
                <bold><italic>tub</italic>2 (1449–1784 characters)</bold>
              </td></tr><tr><td rowspan="1" colspan="1">
                <bold>
                  <italic>
                    <tp:taxon-name><tp:taxon-name-part taxon-name-part-type="genus" reg="Neoascochyta">Neoascochyta</tp:taxon-name-part><tp:taxon-name-part taxon-name-part-type="species" reg="pseudofusiformis">pseudofusiformis</tp:taxon-name-part></tp:taxon-name>
                  </italic>
                </bold>
              </td><td rowspan="1" colspan="1">GUCC23-0045</td><td rowspan="1" colspan="1">0</td><td rowspan="1" colspan="1">0</td><td rowspan="1" colspan="1">0</td></tr><tr><td rowspan="1" colspan="1">
                <bold>
                  <italic>
                    <tp:taxon-name><tp:taxon-name-part taxon-name-part-type="genus" reg="Neoascochyta">Neoascochyta</tp:taxon-name-part><tp:taxon-name-part taxon-name-part-type="species" reg="pseudofusiformis">pseudofusiformis</tp:taxon-name-part></tp:taxon-name>
                  </italic>
                </bold>
              </td><td rowspan="1" colspan="1">GUCC23-0046</td><td rowspan="1" colspan="1">0</td><td rowspan="1" colspan="1">0</td><td rowspan="1" colspan="1">0</td></tr><tr><td rowspan="1" colspan="1">
                <bold>
                  <italic>
                    <tp:taxon-name><tp:taxon-name-part taxon-name-part-type="genus" reg="Neoascochyta">Neoascochyta</tp:taxon-name-part><tp:taxon-name-part taxon-name-part-type="species" reg="pseudofusiformis">pseudofusiformis</tp:taxon-name-part></tp:taxon-name>
                  </italic>
                </bold>
              </td><td rowspan="1" colspan="1">GUCC23-0047</td><td rowspan="1" colspan="1">0</td><td rowspan="1" colspan="1">0</td><td rowspan="1" colspan="1">0</td></tr><tr><td rowspan="1" colspan="1">
                <italic>
                  <tp:taxon-name><tp:taxon-name-part taxon-name-part-type="genus" reg="Neoascochyta">Neoascochyta</tp:taxon-name-part><tp:taxon-name-part taxon-name-part-type="species" reg="soli">soli</tp:taxon-name-part></tp:taxon-name>
                </italic>
              </td><td rowspan="1" colspan="1">LC 8166</td><td rowspan="1" colspan="1">24 (gap: 3)</td><td rowspan="1" colspan="1">16 (gap: 0)</td><td rowspan="1" colspan="1">35 (gap: 1)</td></tr><tr><td rowspan="1" colspan="1">
                <italic>
                  <tp:taxon-name><tp:taxon-name-part taxon-name-part-type="genus" reg="Neoascochyta">Neoascochyta</tp:taxon-name-part><tp:taxon-name-part taxon-name-part-type="species" reg="argentina">argentina</tp:taxon-name-part></tp:taxon-name>
                </italic>
              </td><td rowspan="1" colspan="1">CBS 112524</td><td rowspan="1" colspan="1">18 (gap: 0)</td><td rowspan="1" colspan="1">2 (gap: 0)</td><td rowspan="1" colspan="1">29 (gap: 1)</td></tr><tr><td rowspan="1" colspan="1">
                <italic>
                  <tp:taxon-name><tp:taxon-name-part taxon-name-part-type="genus" reg="Neoascochyta">Neoascochyta</tp:taxon-name-part><tp:taxon-name-part taxon-name-part-type="species" reg="tardicrescens">tardicrescens</tp:taxon-name-part></tp:taxon-name>
                </italic>
              </td><td rowspan="1" colspan="1">CBS 689.97</td><td rowspan="1" colspan="1">23 (gap: 0)</td><td rowspan="1" colspan="1">2 (gap: 0)</td><td rowspan="1" colspan="1">30 (gap: 1)</td></tr><tr><td rowspan="1" colspan="1">
                <italic>
                  <tp:taxon-name><tp:taxon-name-part taxon-name-part-type="genus" reg="Neoascochyta">Neoascochyta</tp:taxon-name-part><tp:taxon-name-part taxon-name-part-type="species" reg="mortariensis">mortariensis</tp:taxon-name-part></tp:taxon-name>
                </italic>
              </td><td rowspan="1" colspan="1">CBS 516.81</td><td rowspan="1" colspan="1">20 (gap: 0)</td><td rowspan="1" colspan="1">2 (gap: 0)</td><td rowspan="1" colspan="1">30 (gap: 1)</td></tr><tr><td rowspan="1" colspan="1">
                <italic>
                  <tp:taxon-name><tp:taxon-name-part taxon-name-part-type="genus" reg="Neoascochyta">Neoascochyta</tp:taxon-name-part><tp:taxon-name-part taxon-name-part-type="species" reg="rosicola">rosicola</tp:taxon-name-part></tp:taxon-name>
                </italic>
              </td><td rowspan="1" colspan="1">MFLUCC 15-0048</td><td rowspan="1" colspan="1">24 (gaps: 0)</td><td rowspan="1" colspan="1">3 (gap: 0)</td><td rowspan="1" colspan="1">/</td></tr><tr><td rowspan="1" colspan="1">
                <bold>Species</bold>
              </td><td rowspan="1" colspan="1">
                <bold>Strain number</bold>
              </td><td rowspan="1" colspan="1">
                <bold><abbrev xmlns:xlink="http://www.w3.org/1999/xlink" xlink:title="internal transcribed spacer regions" id="ABBRID0EFUCK" xlink:type="simple">ITS</abbrev> (1–484 characters)</bold>
              </td><td rowspan="1" colspan="1">
                <bold><abbrev xmlns:xlink="http://www.w3.org/1999/xlink" xlink:title="large subunit nrRNA gene" id="ABBRID0EPUCK" xlink:type="simple">LSU</abbrev> (485–1317)</bold>
              </td><td rowspan="1" colspan="1">
                <bold><abbrev xmlns:xlink="http://www.w3.org/1999/xlink" xlink:title="18S small subunit ribosomal RNA" id="ABBRID0EZUCK" xlink:type="simple">SSU</abbrev> (1318–2328 characters)</bold>
              </td></tr><tr><td rowspan="1" colspan="1">
                <bold>
                  <italic>
                    <tp:taxon-name><tp:taxon-name-part taxon-name-part-type="genus" reg="Neomicrosphaeropsis">Neomicrosphaeropsis</tp:taxon-name-part><tp:taxon-name-part taxon-name-part-type="species" reg="cylindrica">cylindrica</tp:taxon-name-part></tp:taxon-name>
                  </italic>
                </bold>
              </td><td rowspan="1" colspan="1"><abbrev xmlns:xlink="http://www.w3.org/1999/xlink" xlink:title="Culture Collection at the Department of Plant Pathology, Agriculture College, Guizhou University" id="ABBRID0EVVCK" xlink:type="simple">GUCC</abbrev> 23-0048</td><td rowspan="1" colspan="1">0</td><td rowspan="1" colspan="1">0</td><td rowspan="1" colspan="1">0</td></tr><tr><td rowspan="1" colspan="1">
                <bold>
                  <italic>
                    <tp:taxon-name><tp:taxon-name-part taxon-name-part-type="genus" reg="Neomicrosphaeropsis">Neomicrosphaeropsis</tp:taxon-name-part><tp:taxon-name-part taxon-name-part-type="species" reg="cylindrica">cylindrica</tp:taxon-name-part></tp:taxon-name>
                  </italic>
                </bold>
              </td><td rowspan="1" colspan="1"><abbrev xmlns:xlink="http://www.w3.org/1999/xlink" xlink:title="Culture Collection at the Department of Plant Pathology, Agriculture College, Guizhou University" id="ABBRID0EZWCK" xlink:type="simple">GUCC</abbrev> 23-0049</td><td rowspan="1" colspan="1">0</td><td rowspan="1" colspan="1">0</td><td rowspan="1" colspan="1">0</td></tr><tr><td rowspan="1" colspan="1">
                <bold>
                  <italic>
                    <tp:taxon-name><tp:taxon-name-part taxon-name-part-type="genus" reg="Neomicrosphaeropsis">Neomicrosphaeropsis</tp:taxon-name-part><tp:taxon-name-part taxon-name-part-type="species" reg="cylindrica">cylindrica</tp:taxon-name-part></tp:taxon-name>
                  </italic>
                </bold>
              </td><td rowspan="1" colspan="1"><abbrev xmlns:xlink="http://www.w3.org/1999/xlink" xlink:title="Culture Collection at the Department of Plant Pathology, Agriculture College, Guizhou University" id="ABBRID0E4XCK" xlink:type="simple">GUCC</abbrev> 23-0050</td><td rowspan="1" colspan="1">0</td><td rowspan="1" colspan="1">0</td><td rowspan="1" colspan="1">0</td></tr><tr><td rowspan="1" colspan="1">
                <italic>
                  <tp:taxon-name><tp:taxon-name-part taxon-name-part-type="genus" reg="Neomicrosphaeropsis">Neomicrosphaeropsis</tp:taxon-name-part><tp:taxon-name-part taxon-name-part-type="species" reg="rossica">rossica</tp:taxon-name-part></tp:taxon-name>
                </italic>
              </td><td rowspan="1" colspan="1">MFLUCC 14-0586</td><td rowspan="1" colspan="1">4 (gap:0)</td><td rowspan="1" colspan="1">4 (gap: 0)</td><td rowspan="1" colspan="1">1 (gap: 1)</td></tr><tr><td rowspan="1" colspan="1">
                <italic>
                  <tp:taxon-name><tp:taxon-name-part taxon-name-part-type="genus" reg="Neomicrosphaeropsis">Neomicrosphaeropsis</tp:taxon-name-part><tp:taxon-name-part taxon-name-part-type="species" reg="novorossica">novorossica</tp:taxon-name-part></tp:taxon-name>
                </italic>
              </td><td rowspan="1" colspan="1">MFLUCC 14-0578</td><td rowspan="1" colspan="1">5 (gap:0)</td><td rowspan="1" colspan="1">3 (gap: 0)</td><td rowspan="1" colspan="1">1 (gap: 0)</td></tr><tr><td rowspan="1" colspan="1">
                <italic>
                  <tp:taxon-name><tp:taxon-name-part taxon-name-part-type="genus" reg="Neomicrosphaeropsis">Neomicrosphaeropsis</tp:taxon-name-part><tp:taxon-name-part taxon-name-part-type="species" reg="alhagi-pseudalhagi">alhagi-pseudalhagi</tp:taxon-name-part></tp:taxon-name>
                </italic>
              </td><td rowspan="1" colspan="1">MFLUCC 17-0825</td><td rowspan="1" colspan="1">5 (gaps:0)</td><td rowspan="1" colspan="1">2 (gap: 0)</td><td rowspan="1" colspan="1">0</td></tr></tbody></table></table-wrap></tp:treatment-sec><ref-list><ref id="B3"><mixed-citation xmlns:xlink="http://www.w3.org/1999/xlink" xlink:type="simple"><person-group><name name-style="western"><surname>Chen</surname><given-names>Q</given-names></name><name name-style="western"><surname>Hou</surname><given-names>LW</given-names></name><name name-style="western"><surname>Duan</surname><given-names>WJ</given-names></name><name name-style="western"><surname>Crous</surname><given-names>PW</given-names></name><name name-style="western"><surname>Cai</surname><given-names>L</given-names></name></person-group> (<year>2017</year>) <article-title><tp:taxon-name><tp:taxon-name-part taxon-name-part-type="family">Didymellaceae</tp:taxon-name-part></tp:taxon-name> revisited.</article-title><source>Studies in Mycology</source><volume>87</volume>(<issue>1</issue>): <fpage>105</fpage>–<lpage>159</lpage>. <ext-link xlink:href="10.1016/j.simyco.2017.06.002" ext-link-type="doi" xlink:type="simple">https://doi.org/10.1016/j.simyco.2017.06.002</ext-link></mixed-citation></ref><ref id="B26"><mixed-citation xmlns:xlink="http://www.w3.org/1999/xlink" xlink:type="simple"><person-group><name name-style="western"><surname>Valenzuela-Lopez</surname><given-names>N</given-names></name><name name-style="western"><surname>Cano-Lira</surname><given-names>J</given-names></name><name name-style="western"><surname>Guarro</surname><given-names>J</given-names></name><name name-style="western"><surname>Sutton</surname><given-names>DA</given-names></name><name name-style="western"><surname>Wiederhold</surname><given-names>N</given-names></name><name name-style="western"><surname>Crous</surname><given-names>PW</given-names></name><name name-style="western"><surname>Stchigel</surname><given-names>AM</given-names></name></person-group> (<year>2018</year>) <article-title>Coelomycetous <tp:taxon-name><tp:taxon-name-part taxon-name-part-type="class">Dothideomycetes</tp:taxon-name-part></tp:taxon-name> with emphasis on the families <tp:taxon-name><tp:taxon-name-part taxon-name-part-type="family">Cucurbitariaceae</tp:taxon-name-part></tp:taxon-name> and <tp:taxon-name><tp:taxon-name-part taxon-name-part-type="family">Didymellaceae</tp:taxon-name-part></tp:taxon-name>.</article-title><source>Studies in Mycology</source><volume>90</volume>(<issue>1</issue>): <fpage>1</fpage>–<lpage>69</lpage>. <ext-link xlink:href="10.1016/j.simyco.2017.11.003" ext-link-type="doi" xlink:type="simple">https://doi.org/10.1016/j.simyco.2017.11.003</ext-link></mixed-citation></ref></ref-list></tp:taxon-treatment>
