# Supplementary material for: ﻿Pezizomycotina species associated with rotten plant materials in Guizhou Province, China
Source: MycoKeys. 2024 Jun 27;106:265–85. doi: 10.3897/mycokeys.106.125920 (PMC11224676; doi:10.3897/mycokeys.106.125920)
Supplement: XML Treatment for Neomicrosphaeropsis cylindrica [file mycokeys.106.125920-treatment3.xml]

<!DOCTYPE tp:taxon-treatment
  PUBLIC "-//TaxonX//DTD Taxonomic Treatment Publishing DTD v0 20100105//EN" "tax-treatment-NSO.dtd">
<tp:taxon-treatment xmlns:tp="http://www.plazi.org/taxpub"><tp:treatment-meta><kwd-group><label>Taxon classification</label><kwd>
                <named-content content-type="kingdom">Fungi</named-content>
              </kwd><kwd>
                <named-content content-type="order">Pleosporales</named-content>
              </kwd><kwd>
                <named-content content-type="family">Didymellaceae</named-content>
              </kwd></kwd-group><mixed-citation publication-type="journal"><person-group><name><surname>Fu</surname><given-names>Shamin</given-names></name><name><surname>Sun</surname><given-names>Jing-E</given-names></name><name><surname>Tarafder</surname><given-names>Entaj</given-names></name><name><surname>Wijayawardene</surname><given-names>Nalin N.</given-names></name><name><surname>Hu</surname><given-names>Yan</given-names></name><name><surname>Wang</surname><given-names>Yong</given-names></name><name><surname>Li</surname><given-names>Yan</given-names></name></person-group><article-title>﻿<tp:taxon-name><tp:taxon-name-part taxon-name-part-type="subphylum">Pezizomycotina</tp:taxon-name-part></tp:taxon-name> species associated with rotten plant materials in Guizhou Province, China</article-title><source>MycoKeys</source><day>27</day><month>06</month><year>2024</year><volume>106</volume><fpage>265</fpage><lpage>285</lpage><pub-id pub-id-type="doi">10.3897/mycokeys.106.125920</pub-id></mixed-citation></tp:treatment-meta><tp:nomenclature><label>﻿</label><tp:taxon-name>
              <object-id xmlns:xlink="http://www.w3.org/1999/xlink" content-type="arpha" xlink:type="simple">E8432987-2441-5A17-8ECA-566C20359DD3</object-id>
              <tp:taxon-name-part taxon-name-part-type="genus" reg="Neomicrosphaeropsis">Neomicrosphaeropsis</tp:taxon-name-part>
              <tp:taxon-name-part taxon-name-part-type="species" reg="cylindrica">cylindrica</tp:taxon-name-part>
              <object-id xmlns:xlink="http://www.w3.org/1999/xlink" content-type="mycobank" xlink:type="simple">854207</object-id>
              <object-id xmlns:xlink="http://www.w3.org/1999/xlink" xlink:type="simple">Facesoffungi Number: FoF15892</object-id>
            </tp:taxon-name><tp:taxon-authority>S.M. Fu &amp; Yong Wang bis</tp:taxon-authority><tp:taxon-status xmlns:xlink="http://www.w3.org/1999/xlink" xlink:type="simple">sp. nov.</tp:taxon-status><xref ref-type="fig" rid="F6">Fig. 6</xref></tp:nomenclature><tp:treatment-sec sec-type="etymology" id="SECID0EEMDK"><title>Etymology.</title><p>In reference to the fungus, which produced cylindrical conidia.</p></tp:treatment-sec><tp:treatment-sec sec-type="diagnosis" id="SECID0EJMDK"><title>Diagnosis.</title><p><italic><tp:taxon-name><tp:taxon-name-part taxon-name-part-type="genus" reg="Neomicrosphaeropsis">Neomicrosphaeropsis</tp:taxon-name-part><tp:taxon-name-part taxon-name-part-type="species" reg="cylindrica">cylindrica</tp:taxon-name-part></tp:taxon-name></italic> is characterised by broadly cylindrical conidia (15.4 × 3.4; L/W = 4.574) with moderate growth rate.</p><fig id="F6" position="float" orientation="portrait"><object-id xmlns:xlink="http://www.w3.org/1999/xlink" content-type="doi" xlink:type="simple">10.3897/mycokeys.106.125920.figure6</object-id><object-id xmlns:xlink="http://www.w3.org/1999/xlink" content-type="arpha" xlink:type="simple">5820FB54-9728-5A04-91CE-FB886DEB6630</object-id><label>Figure 6.</label><caption><p><italic><tp:taxon-name><tp:taxon-name-part taxon-name-part-type="genus" reg="Neomicrosphaeropsis">Neomicrosphaeropsis</tp:taxon-name-part><tp:taxon-name-part taxon-name-part-type="species" reg="cylindrica">cylindrica</tp:taxon-name-part></tp:taxon-name></italic> (<abbrev xmlns:xlink="http://www.w3.org/1999/xlink" xlink:title="Culture Collection at the Department of Plant Pathology, Agriculture College, Guizhou University" id="ABBRID0ENNDK" xlink:type="simple">GUCC</abbrev> 23-0048) <bold>a</bold> appearance on host surface <bold>b–e</bold> culture characteristics on <abbrev xmlns:xlink="http://www.w3.org/1999/xlink" xlink:title="potato dextrose agar" id="ABBRID0EVNDK" xlink:type="simple">PDA</abbrev>, WA (<bold>b–d</bold> above view <bold>c–e</bold> reverse view) <bold>f–g</bold> colonies on <abbrev xmlns:xlink="http://www.w3.org/1999/xlink" xlink:title="potato dextrose agar" id="ABBRID0E6NDK" xlink:type="simple">PDA</abbrev><bold>h–l</bold> conidiophores, Conidiogenous cells and Conidia <bold>m</bold> conidia. Scale bars: 100 µm (<bold>h</bold>); 50 µm (<bold>i–k</bold>); 20 µm (<bold>l–m</bold>).</p></caption><graphic xmlns:xlink="http://www.w3.org/1999/xlink" xlink:href="mycokeys-106-265-g006.jpg" position="float" orientation="portrait" xlink:type="simple" id="oo_1080854.jpg"><uri content-type="original_file" xlink:type="simple">https://binary.pensoft.net/fig/1080854</uri></graphic></fig></tp:treatment-sec><tp:treatment-sec sec-type="material" id="SECID0ESODK"><title>Type.</title><p>China, Guizhou Province, Guiyang City, <named-content xmlns:xlink="http://www.w3.org/1999/xlink" content-type="dwc:verbatimCoordinates" xlink:type="simple"><named-content content-type="geo-json" specific-use="{&#34;type&#34;:&#34;Point&#34;,&#34;coordinates&#34;:[107.200000,26.950000]}" id="NCID0E2ODK" xlink:type="simple">26°57'N, 106°72'E</named-content></named-content>, from rotten dead leaves, 19 July 2023, S.M. Fu, <abbrev xmlns:xlink="http://www.w3.org/1999/xlink" xlink:title="Herbarium of the Department of Plant Pathology, Agricultural College, Guizhou University" id="ABBRID0E6ODK" xlink:type="simple">HGUP</abbrev> 23-0015 (holotype), ex-type culture GUCC23-0048.</p></tp:treatment-sec><tp:treatment-sec sec-type="description" id="SECID0EDPDK"><title>Culture characteristics.</title><p>Saprobic on dead leaves. Colony on <abbrev xmlns:xlink="http://www.w3.org/1999/xlink" xlink:title="potato dextrose agar" id="ABBRID0EJPDK" xlink:type="simple">PDA</abbrev>, 35–38 mm diameter, after 7 days, dense low-altitude hypha, light yellow, centre with abundant stigma; Turning light yellow to rose light yellow, the centre of concentric circles is darker; on MEA, after 7 days, 28–30 mm, the edge is intact, dense hypoxic mycelium, the edge is yellowish; reverse rose-yellowish to yellowish at margin with abundant scattered on stigma; Conidia cylindrical, spherical to kettle-shaped, 200–350 μm in diameter, tan to black, solitary, population centre abundant, banded, glabrous, without papillae; the cell wall is angular textured, light brown, bifid, cylindrical, thin-walled, transparent. Conidia occasionally septate, 12.5–18.5 × 2.4–4.0 μm (x̄ = 15.4 × 3.4 μm, n = 30), cylindrical, transparent, thin-walled.</p></tp:treatment-sec><tp:treatment-sec sec-type="Sexual stage" id="SECID0ENPDK"><title>Sexual stage.</title><p>Not observed.</p></tp:treatment-sec><tp:treatment-sec sec-type="Habit" id="SECID0ESPDK"><title>Habit.</title><p>On rotten dead leaves.</p></tp:treatment-sec><tp:treatment-sec sec-type="distribution" id="SECID0EXPDK"><title>Distribution.</title><p>China, Guizhou Province, Guiyang City.</p></tp:treatment-sec><tp:treatment-sec sec-type="material" id="SECID0E3PDK"><title>Other materials examined.</title><p>China, Guizhou Province, Guiyang City, <named-content xmlns:xlink="http://www.w3.org/1999/xlink" content-type="dwc:verbatimCoordinates" xlink:type="simple"><named-content content-type="geo-json" specific-use="{&#34;type&#34;:&#34;Point&#34;,&#34;coordinates&#34;:[107.200000,26.950000]}" id="NCID0EFQDK" xlink:type="simple">26°57'N, 106°72'E</named-content></named-content>, from rotten dead leaf, 19 July 2023, S.M. Fu, <abbrev xmlns:xlink="http://www.w3.org/1999/xlink" xlink:title="Herbarium of the Department of Plant Pathology, Agricultural College, Guizhou University" id="ABBRID0EJQDK" xlink:type="simple">HGUP</abbrev> 23-0015, living culture GUCC23-0048, GUCC23-0049 and GUCC23-0050.</p></tp:treatment-sec><tp:treatment-sec sec-type="notes" id="SECID0ENQDK"><title>Notes.</title><p><italic><tp:taxon-name><tp:taxon-name-part taxon-name-part-type="genus" reg="Neomicrosphaeropsis">Neomicrosphaeropsis</tp:taxon-name-part><tp:taxon-name-part taxon-name-part-type="species" reg="cylindrica">cylindrica</tp:taxon-name-part></tp:taxon-name></italic> (<abbrev xmlns:xlink="http://www.w3.org/1999/xlink" xlink:title="Culture Collection at the Department of Plant Pathology, Agriculture College, Guizhou University" id="ABBRID0E5QDK" xlink:type="simple">GUCC</abbrev> 23-0048) formed a clade with <italic><tp:taxon-name><tp:taxon-name-part taxon-name-part-type="genus" reg="Neomicrosphaeropsis">N.</tp:taxon-name-part><tp:taxon-name-part taxon-name-part-type="species" reg="rossica">rossica</tp:taxon-name-part></tp:taxon-name></italic> (MFLUCC 14-0586) and <italic><tp:taxon-name><tp:taxon-name-part taxon-name-part-type="genus" reg="Neomicrosphaeropsis">N.</tp:taxon-name-part><tp:taxon-name-part taxon-name-part-type="species" reg="alhagi-pseudalhagi">alhagi-pseudalhagi</tp:taxon-name-part></tp:taxon-name></italic> (MFLUCC 17-0825) (Fig. <xref ref-type="fig" rid="F3">3</xref>). However, by morphological comparison, our species produced obviously longer conidia than <italic><tp:taxon-name><tp:taxon-name-part taxon-name-part-type="genus" reg="Neomicrosphaeropsis">N.</tp:taxon-name-part><tp:taxon-name-part taxon-name-part-type="species" reg="rossica">rossica</tp:taxon-name-part></tp:taxon-name></italic> (12.5–18.5 × 2.4–4.0 μm vs. 4.4–5.7 × 2.9–3.9 μm) and smaller conidia than <italic><tp:taxon-name><tp:taxon-name-part taxon-name-part-type="genus" reg="Neomicrosphaeropsis">N.</tp:taxon-name-part><tp:taxon-name-part taxon-name-part-type="species" reg="alhagi-pseudalhagi">alhagi-pseudalhagi</tp:taxon-name-part></tp:taxon-name></italic> (12.5–18.5 × 2.4–4.0 μm vs. 30–45 × 18–22 μm) (<xref ref-type="bibr" rid="B23">Thambugala et al. 2017</xref>; <xref ref-type="bibr" rid="B29">Wanasinghe 2018</xref>).</p></tp:treatment-sec><tp:treatment-sec><!--Section generated to contain objects referenced in tp:taxon-treatment.--><fig id="F3" position="float" orientation="portrait"><object-id xmlns:xlink="http://www.w3.org/1999/xlink" content-type="doi" xlink:type="simple">10.3897/mycokeys.106.125920.figure3</object-id><object-id xmlns:xlink="http://www.w3.org/1999/xlink" content-type="arpha" xlink:type="simple">82A4A4B6-3752-5A4F-8414-3437E43025C4</object-id><label>Figure 3.</label><caption><p>Trees resulting from <abbrev xmlns:xlink="http://www.w3.org/1999/xlink" xlink:title="Maximum Likelihood" id="ABBRID0EIVBK" xlink:type="simple">ML</abbrev> analysis of the combined <abbrev xmlns:xlink="http://www.w3.org/1999/xlink" xlink:title="internal transcribed spacer regions" id="ABBRID0EMVBK" xlink:type="simple">ITS</abbrev>, <abbrev xmlns:xlink="http://www.w3.org/1999/xlink" xlink:title="18S small subunit ribosomal RNA" id="ABBRID0EQVBK" xlink:type="simple">SSU</abbrev> and <abbrev xmlns:xlink="http://www.w3.org/1999/xlink" xlink:title="large subunit nrRNA gene" id="ABBRID0EUVBK" xlink:type="simple">LSU</abbrev> sequence alignment for twelve isolates in <italic><tp:taxon-name><tp:taxon-name-part taxon-name-part-type="genus" reg="Neomicrosphaeropsis">Neomicrosphaeropsis</tp:taxon-name-part></tp:taxon-name></italic> and eight isolates in <italic><tp:taxon-name><tp:taxon-name-part taxon-name-part-type="genus" reg="Microsphaeropsis">Microsphaeropsis</tp:taxon-name-part></tp:taxon-name></italic>. RAxML and <abbrev xmlns:xlink="http://www.w3.org/1999/xlink" xlink:title="Maximum Parsimony" id="ABBRID0EGWBK" xlink:type="simple">MP</abbrev> bootstrap support values (<abbrev xmlns:xlink="http://www.w3.org/1999/xlink" xlink:title="Maximum Likelihood" id="ABBRID0EKWBK" xlink:type="simple">ML</abbrev>, <abbrev xmlns:xlink="http://www.w3.org/1999/xlink" xlink:title="Maximum Parsimony" id="ABBRID0EOWBK" xlink:type="simple">MP</abbrev> ≥ 60%) and Bayesian posterior probability (PP ≥ 0.65) are denoted on the nodes (<abbrev xmlns:xlink="http://www.w3.org/1999/xlink" xlink:title="Maximum Likelihood" id="ABBRID0ESWBK" xlink:type="simple">ML</abbrev>/<abbrev xmlns:xlink="http://www.w3.org/1999/xlink" xlink:title="Maximum Parsimony" id="ABBRID0EWWBK" xlink:type="simple">MP</abbrev>/PP). The tree was rooted to <italic><tp:taxon-name><tp:taxon-name-part taxon-name-part-type="genus" reg="Neodidymelliopsis">Neodidymelliopsis</tp:taxon-name-part><tp:taxon-name-part taxon-name-part-type="species" reg="ranunculi">ranunculi</tp:taxon-name-part></tp:taxon-name></italic> (MFLUCC13-0490). New species are highlighted in red. The scale bar indicates 0.002 expected changes per site. T = ex-holotype strain.</p></caption><graphic xmlns:xlink="http://www.w3.org/1999/xlink" xlink:href="mycokeys-106-265-g003.jpg" position="float" orientation="portrait" xlink:type="simple" id="oo_1080851.jpg"><uri content-type="original_file" xlink:type="simple">https://binary.pensoft.net/fig/1080851</uri></graphic></fig></tp:treatment-sec><ref-list><ref id="B23"><mixed-citation xmlns:xlink="http://www.w3.org/1999/xlink" xlink:type="simple"><person-group><name name-style="western"><surname>Thambugala</surname><given-names>MK</given-names></name><name name-style="western"><surname>Daranagama</surname><given-names>AD</given-names></name><name name-style="western"><surname>Phillips</surname><given-names>LJA</given-names></name><name name-style="western"><surname>Bulgakov</surname><given-names>TS</given-names></name><name name-style="western"><surname>Bhat</surname><given-names>DJ</given-names></name><name name-style="western"><surname>Camporesi</surname><given-names>D</given-names></name><name name-style="western"><surname>Bahkali</surname><given-names>AH</given-names></name><name name-style="western"><surname>Eungwanichayapant</surname><given-names>PD</given-names></name><name name-style="western"><surname>Liu</surname><given-names>ZY</given-names></name><name name-style="western"><surname>Hyde</surname><given-names>KD</given-names></name></person-group> (<year>2017</year>) Microfungi on <italic><tp:taxon-name><tp:taxon-name-part taxon-name-part-type="genus">Tamarix</tp:taxon-name-part></tp:taxon-name></italic>. Fungal Diversity 82(1): 239–306. <ext-link xlink:href="10.1007/s13225-016-0371-z" ext-link-type="doi" xlink:type="simple">https://doi.org/10.1007/s13225-016-0371-z</ext-link></mixed-citation></ref><ref id="B29"><mixed-citation xmlns:xlink="http://www.w3.org/1999/xlink" xlink:type="simple"><person-group><name name-style="western"><surname>Wanasinghe</surname><given-names>DN</given-names></name></person-group> (<year>2018</year>) <article-title>Taxonomic circumscription and phylogenetics of novel Didymellaceous taxa with brown muriform spores.</article-title><source>Studies in <tp:taxon-name><tp:taxon-name-part taxon-name-part-type="kingdom">Fungi</tp:taxon-name-part></tp:taxon-name></source><volume>3</volume>(<issue>1</issue>): <fpage>152</fpage>–<lpage>175</lpage>. <ext-link xlink:href="10.5943/sif/3/1/17" ext-link-type="doi" xlink:type="simple">https://doi.org/10.5943/sif/3/1/17</ext-link></mixed-citation></ref></ref-list></tp:taxon-treatment>
